# Supplementary material for: PoxiPred: An Artificial-Intelligence-Based Method for the Prediction of Potential Antigens and Epitopes to Accelerate Vaccine Development Efforts against Poxviruses
Source: Biology (Basel). 2024 Feb 17;13(2):125. doi: 10.3390/biology13020125 (PMC10887159; doi:10.3390/biology13020125)
Supplement: Supplementary file 1 [file biology-13-00125-s001.zip]

Archive with 1 entries (1 files):
- biology-2814629-supplementary.pdf
